# Supplementary material for: Absence of genetic structure in Baylisascaris schroederi populations, a giant panda parasite, determined by mitochondrial sequencing
Source: Parasit Vectors. 2014 Dec 23;7:1591. doi: 10.1186/s13071-014-0606-3 (PMC4292857; doi:10.1186/s13071-014-0606-3)
Supplement: Additional file 1: Table S1. — Origin and number of B. schroederi isolates and their hosts in China. [file 13071_2014_606_MOESM1_ESM.xls]

## Sheet: Sheet3
Additional Table 1. Origin and number of B. schroederi isolates and their hosts in China
Population	Geographical origins	Sample codes	No. of isolates	No. of hosts
Qionglai	Baoxing, Sichuan	QL1-14	14	6
	Wolong, Sichuan	QL15-18	4	2
	Lushan, Sichuan	QL19	1	1
	Wenchuan, Sichuan	QL20-27	8	5
	Pengzhou, Sichuan	QL28-30	3	1
Minshan	Beichuan, Sichuan	MS1-3	3	2
	Qinchuan, Sichuan	MS4-9	6	2
	Pingwu, Sichuan	MS10-19	10	6
Qinling	Foping, Shanxi	Q1-6	6	2
	Taibai, Shanxi	Q7-8	2	1
