# Supplementary material for: Absence of genetic structure in Baylisascaris schroederi populations, a giant panda parasite, determined by mitochondrial sequencing
Source: Parasit Vectors. 2014 Dec 23;7:1591. doi: 10.1186/s13071-014-0606-3 (PMC4292857; doi:10.1186/s13071-014-0606-3)
Supplement: Additional file 2: Table S2a. — Detailed haplotype information of the cox1 gene. Table S2b: Detailed haplotype information of the atp6 gene. Table S2c: Detailed haplotype information of the atp6 + cox1 genes). [file 13071_2014_606_MOESM2_ESM.xls]

## Sheet: Sheet1
Additional Table 2a: Detailed haplotype information of the cox1 gene
Population	Haplotypes
Minshan population	C1-9, C10, C11, C12, C14
Qinling population	C3, C7, C10, C13, C14
Qionglai population	C4, C5, C10, C11, C15-C24
Haplotype frequency (%)	Haplotypes
1.754	C1, C2, C6, C8, C9, C13, C15, C17, C20-C24
3.509	C4, C7, C11, C14, C18, C19
7.016	C12, C16
8.772	C3
12.28	C5
17.544	C10
Additional Table 2b: Detailed haplotype information of the atp6 gene
Population	Haplotypes
Minshan population	A1, A2, A3, A4, A5, A6, A7, A8, A9
Qinling population	A1, A8, A10, A11
Qionglai population	A1, A2, A3, A5, A8, A12-A20
Haplotype frequency (%)	Haplotypes
1.754	A4, A6, A9-A20
3.509	A3, A5, A7
14.035	A8
17.544	A2
33.333	A1
Additional Table 2c: Detaild haplotype information of the atp6+cox1 genes
Population	Haplotypes
Minshan population	H1-H10, H11, H12-H16
Qinling population	H11, H17-H22
Qionglai population	H3, H5, H6, H11, H12, H18, H20, H23-H39
Haplotype frequency (%)	Haplotypes
1.754	H1, H2, H4, H7-H10, H13, H15-H17, H19, H21-H26, H28, H29, H31, H32, H34-H39
3.509	H3, H5, H12, H14, H18, H20, H27, H30, H33
8.772	H6
10.526	H11
Note: the red words indicates the shared haplotypes.
